# Supplementary material for: Galectin-9 Triggers Neutrophil-Mediated Anticancer Immunity
Source: Biomedicines. 2021 Dec 29;10(1):66. doi: 10.3390/biomedicines10010066 (PMC8772786; doi:10.3390/biomedicines10010066)
Supplement: Supplementary file 1 [file biomedicines-10-00066-s001.zip]

Archive with 1 entries (1 files):
- biomedicines-1512251-supplementary.pdf
